# Supplementary material for: Discovery of Novel Benzamide-Based Sigma-1 Receptor Agonists with Enhanced Selectivity and Safety
Source: Molecules. 2025 Sep 2;30(17):3584. doi: 10.3390/molecules30173584 (PMC12430443; doi:10.3390/molecules30173584)
Supplement: Supplementary file 1 [file molecules-30-03584-s001.zip]

Archive with 1 entries (1 files):
- molecules-3777697-supplementary.pdf
